# Supplementary material for: ﻿Schievitermesglobicornis, a new genus and species of Termitinae (Blattodea, Termitidae) from French Guiana
Source: Zookeys. 2022 Oct 20;1125:103–14. doi: 10.3897/zookeys.1125.91124 (PMC9836540; doi:10.3897/zookeys.1125.91124)
Supplement: XML Treatment for Schievitermes [file zookeys.1125.91124-treatment1.xml]

<!DOCTYPE tp:taxon-treatment
  PUBLIC "-//TaxonX//DTD Taxonomic Treatment Publishing DTD v0 20100105//EN" "tax-treatment-NSO.dtd">
<tp:taxon-treatment xmlns:tp="http://www.plazi.org/taxpub"><tp:treatment-meta><kwd-group><label>Taxon classification</label><kwd>
              <named-content content-type="kingdom">Animalia</named-content>
            </kwd><kwd>
              <named-content content-type="order">Blattodea</named-content>
            </kwd><kwd>
              <named-content content-type="family">Termitidae</named-content>
            </kwd></kwd-group><mixed-citation publication-type="journal"><person-group><name><surname>Roisin</surname><given-names>Yves</given-names></name></person-group><article-title>﻿<italic><tp:taxon-name><tp:taxon-name-part taxon-name-part-type="genus" reg="Schievitermes">Schievitermes</tp:taxon-name-part><tp:taxon-name-part taxon-name-part-type="species" reg="globicornis">globicornis</tp:taxon-name-part></tp:taxon-name></italic>, a new genus and species of <tp:taxon-name><tp:taxon-name-part taxon-name-part-type="subfamily">Termitinae</tp:taxon-name-part></tp:taxon-name> (<tp:taxon-name><tp:taxon-name-part taxon-name-part-type="order">Blattodea</tp:taxon-name-part></tp:taxon-name>, <tp:taxon-name><tp:taxon-name-part taxon-name-part-type="family">Termitidae</tp:taxon-name-part></tp:taxon-name>) from French Guiana</article-title><source>Zookeys</source><day>20</day><month>10</month><year>2022</year><volume>1125</volume><fpage>103</fpage><lpage>114</lpage><pub-id pub-id-type="doi">10.3897/zookeys.1125.91124</pub-id></mixed-citation></tp:treatment-meta><tp:nomenclature><label>﻿</label><tp:taxon-name>
            <object-id xmlns:xlink="http://www.w3.org/1999/xlink" content-type="arpha" xlink:type="simple">15F9FD24-BCBA-5FA8-B7C1-72155C54DEE7</object-id>
            <tp:taxon-name-part taxon-name-part-type="genus" reg="Schievitermes">Schievitermes</tp:taxon-name-part>
            <object-id xmlns:xlink="http://www.w3.org/1999/xlink" content-type="zoobank" xlink:type="simple">https://zoobank.org/9B8C1A8B-047A-4CEC-A182-0288A0593CF4</object-id>
          </tp:taxon-name><tp:taxon-status xmlns:xlink="http://www.w3.org/1999/xlink" xlink:type="simple">gen. nov.</tp:taxon-status></tp:nomenclature><tp:treatment-sec sec-type="remarks" id="SECID0ECJAC"><title>Remark.</title><p>This genus is presently monotypic.</p></tp:treatment-sec><tp:treatment-sec sec-type="type species" id="SECID0EHJAC"><title>Type species.</title><p><italic><tp:taxon-name><tp:taxon-name-part taxon-name-part-type="genus" reg="Schievitermes">Schievitermes</tp:taxon-name-part><tp:taxon-name-part taxon-name-part-type="species" reg="globicornis">globicornis</tp:taxon-name-part></tp:taxon-name></italic> sp. nov.</p></tp:treatment-sec><tp:treatment-sec sec-type="description" id="SECID0EYJAC"><title>Description.</title><p><bold><italic>Imago</italic></bold>: only known from a single queen. See species description.</p><p><bold><italic>Soldier</italic></bold> (Figs <xref ref-type="fig" rid="F1">1</xref>–<xref ref-type="fig" rid="F2">4</xref>): Head capsule (Figs <xref ref-type="fig" rid="F1">1–3</xref>) subquadrangular with rounded corners, about twice as long as broad, bearing numerous (~100) setae. Mandibles approximately as long as head capsule, rather thick, of the snapping type. Right mandible almost straight, only slightly curved inwards. Left mandible slightly but distinctly sinuous: outer margin slightly concave near base, convex in middle, then concave again at level of contact with right mandible, then curved inwards at tip. Tips of both mandibles hooked, turned about 60° inwards. Antennae of 13 articles, apical article reaching beyond left mandible tip; article 3 distinctly globular, as broad as article 1 and broader than all other articles. Labrum (Fig. <xref ref-type="fig" rid="F2">4</xref>) with nearly parallel sides, anterior margin sinuous, convex in middle, bearing a few long bristles, anterior corners rounded. Frons without projection.</p><p><bold><italic>Worker</italic></bold> (Figs <xref ref-type="fig" rid="F2">5</xref>–<xref ref-type="fig" rid="F4">9</xref>, <xref ref-type="fig" rid="F4">12–13</xref>, <xref ref-type="fig" rid="F5">15–17</xref>): Monomorphic. Head capsule whitish, bearing many setae. Mandibles (Fig. <xref ref-type="fig" rid="F2">5</xref>) of the wood-feeding type. Left mandible: distance between teeth A–M<sub>1+2</sub> approximately half the distance M<sub>1+2</sub>–M<sub>3</sub>. M<sub>3</sub> well-marked, premolar tooth (sensu <xref ref-type="bibr" rid="B7">Deligne 1999</xref>) blade-like, molar ridges well developed. Right mandible: distance between teeth A–M<sub>1</sub> short, M<sub>2</sub> well-marked, molar ridges well developed. Crop moderately developed, gizzard (Figs <xref ref-type="fig" rid="F2">6</xref>, <xref ref-type="fig" rid="F2">7</xref>) of the generalized type (<xref ref-type="bibr" rid="B12">Noirot 2001</xref>), cuticular armature limited to small pectinated scales on the pulvilli (Fig. <xref ref-type="fig" rid="F2">7</xref>). Mixed segment long, mesenteric tongue bilobate distally (Fig. <xref ref-type="fig" rid="F3">8</xref>). Ileum (P1) slightly dilated, narrowing into P2. Enteric valve (P2) funnel-like, conical at end of P1, becoming a narrow tube at junction with P3. Enteric valve armature (Fig. <xref ref-type="fig" rid="F4">9</xref>) consisting in two rings of spine-bearing areas, the proximal one in the conical section of P2, formed by three ovoid cushions alternating with elongated ones, all bearing small triangular spines; distal ring within the narrow tubular section, formed by six alternating short and long cushions bearing thin, curved spines. Paunch (P3) voluminous, with wall bearing numerous small spines, longer in rounded posterior section near entrance of P2 (Fig. <xref ref-type="fig" rid="F4">12</xref>), short and often pectinated in anterior section narrowing towards P4 (Fig. <xref ref-type="fig" rid="F4">13</xref>).</p></tp:treatment-sec><tp:treatment-sec sec-type="etymology" id="SECID0EFNAC"><title>Etymology.</title><p>From local Brussels dialect <italic>schieve</italic> = not straight, askew, and Latin <italic>termes</italic> = termite. The name refers to the slight grade of asymmetry displayed by soldier mandibles.</p></tp:treatment-sec><tp:treatment-sec sec-type="diagnosis" id="SECID0EXNAC"><title>Diagnosis.</title><p><bold><italic>Soldier</italic></bold>: Among neotropical snappers, the absence of a frontal projection distinguishes <italic><tp:taxon-name><tp:taxon-name-part taxon-name-part-type="genus" reg="Schievitermes">Schievitermes</tp:taxon-name-part></tp:taxon-name></italic> from <italic><tp:taxon-name><tp:taxon-name-part taxon-name-part-type="genus" reg="Termes">Termes</tp:taxon-name-part></tp:taxon-name></italic>, <italic><tp:taxon-name><tp:taxon-name-part taxon-name-part-type="genus" reg="Inquilinitermes">Inquilinitermes</tp:taxon-name-part></tp:taxon-name></italic>, <italic><tp:taxon-name><tp:taxon-name-part taxon-name-part-type="genus" reg="Cavitermes">Cavitermes</tp:taxon-name-part></tp:taxon-name></italic>, <italic><tp:taxon-name><tp:taxon-name-part taxon-name-part-type="genus" reg="Palmitermes">Palmitermes</tp:taxon-name-part></tp:taxon-name></italic>, <italic><tp:taxon-name><tp:taxon-name-part taxon-name-part-type="genus" reg="Dihoplotermes">Dihoplotermes</tp:taxon-name-part></tp:taxon-name></italic>, and <italic><tp:taxon-name><tp:taxon-name-part taxon-name-part-type="genus" reg="Cornicapritermes">Cornicapritermes</tp:taxon-name-part></tp:taxon-name></italic>. <italic><tp:taxon-name><tp:taxon-name-part taxon-name-part-type="genus" reg="Planicapritermes">Planicapritermes</tp:taxon-name-part></tp:taxon-name></italic> has a characteristic flattened head capsule and strongly asymmetrical mandibles. <italic><tp:taxon-name><tp:taxon-name-part taxon-name-part-type="genus" reg="Schievitermes">Schievitermes</tp:taxon-name-part></tp:taxon-name></italic> differs from <italic><tp:taxon-name><tp:taxon-name-part taxon-name-part-type="genus" reg="Crepititermes">Crepititermes</tp:taxon-name-part></tp:taxon-name></italic> by its thicker mandibles with a slight, but distinct asymmetry, and globular third antennal article. <italic><tp:taxon-name><tp:taxon-name-part taxon-name-part-type="genus" reg="Neocapritermes">Neocapritermes</tp:taxon-name-part></tp:taxon-name></italic> species are consistently larger (head width &gt; 1 mm), have more antennal articles (15–16 vs 13) and their mandible asymmetry is always more pronounced (<xref ref-type="bibr" rid="B10">Krishna and Araujo 1968</xref>; <xref ref-type="bibr" rid="B4">Constantino 1991</xref>; <xref ref-type="bibr" rid="B2">Bandeira and Cancello 1992</xref>).</p><fig id="F1" position="float" orientation="portrait"><object-id xmlns:xlink="http://www.w3.org/1999/xlink" content-type="doi" xlink:type="simple">10.3897/zookeys.1125.91124.figures1-3</object-id><object-id xmlns:xlink="http://www.w3.org/1999/xlink" content-type="arpha" xlink:type="simple">9688D05A-0348-505A-A559-8071F664D6DF</object-id><label>Figures 1–3.</label><caption><p><italic><tp:taxon-name><tp:taxon-name-part taxon-name-part-type="genus" reg="Schievitermes">Schievitermes</tp:taxon-name-part><tp:taxon-name-part taxon-name-part-type="species" reg="globicornis">globicornis</tp:taxon-name-part></tp:taxon-name></italic> sp. nov.: soldier head <bold>1</bold> from above <bold>2</bold> from below <bold>3</bold> from left.</p></caption><graphic xmlns:xlink="http://www.w3.org/1999/xlink" xlink:href="zookeys-1125-103_article-91124__-g001.jpg" position="float" orientation="portrait" xlink:type="simple" id="oo_760324.jpg"><uri content-type="original_file" xlink:type="simple">https://binary.pensoft.net/fig/760324</uri></graphic></fig><fig id="F2" position="float" orientation="portrait"><object-id xmlns:xlink="http://www.w3.org/1999/xlink" content-type="doi" xlink:type="simple">10.3897/zookeys.1125.91124.figures4-7</object-id><object-id xmlns:xlink="http://www.w3.org/1999/xlink" content-type="arpha" xlink:type="simple">EF4A6924-8A09-5271-906E-08434DDCB829</object-id><label>Figures 4–7.</label><caption><p><italic><tp:taxon-name><tp:taxon-name-part taxon-name-part-type="genus" reg="Schievitermes">Schievitermes</tp:taxon-name-part><tp:taxon-name-part taxon-name-part-type="species" reg="globicornis">globicornis</tp:taxon-name-part></tp:taxon-name></italic> sp. nov.: <bold>4</bold> labrum of soldier <bold>5</bold> worker mandibles, from above <bold>6</bold> gizzard of worker, complete, spread on slide (phase-contrast illumination) <bold>7</bold> gizzard of worker, detail of pulvillus (phase-contrast illumination).</p></caption><graphic xmlns:xlink="http://www.w3.org/1999/xlink" xlink:href="zookeys-1125-103_article-91124__-g002.jpg" position="float" orientation="portrait" xlink:type="simple" id="oo_760325.jpg"><uri content-type="original_file" xlink:type="simple">https://binary.pensoft.net/fig/760325</uri></graphic></fig><p><bold><italic>Worker</italic></bold>: Mandibles are of the wood-feeding type, as in <italic><tp:taxon-name><tp:taxon-name-part taxon-name-part-type="genus" reg="Neocapritermes">Neocapritermes</tp:taxon-name-part></tp:taxon-name></italic> and <italic><tp:taxon-name><tp:taxon-name-part taxon-name-part-type="genus" reg="Planicapritermes">Planicapritermes</tp:taxon-name-part></tp:taxon-name></italic>, with a short space between apical and anterior marginal teeth, and well-developed molar ridges. <italic><tp:taxon-name><tp:taxon-name-part taxon-name-part-type="genus" reg="Termes">Termes</tp:taxon-name-part></tp:taxon-name></italic> (with the exception of the wood-feeding species, <italic><tp:taxon-name><tp:taxon-name-part taxon-name-part-type="genus" reg="Termes">T.</tp:taxon-name-part><tp:taxon-name-part taxon-name-part-type="species" reg="hispaniolae">hispaniolae</tp:taxon-name-part></tp:taxon-name></italic> (Banks, 1918)), <italic><tp:taxon-name><tp:taxon-name-part taxon-name-part-type="genus" reg="Crepititermes">Crepititermes</tp:taxon-name-part></tp:taxon-name></italic>, <italic><tp:taxon-name><tp:taxon-name-part taxon-name-part-type="genus" reg="Inquilinitermes">Inquilinitermes</tp:taxon-name-part></tp:taxon-name></italic>, <italic><tp:taxon-name><tp:taxon-name-part taxon-name-part-type="genus" reg="Cavitermes">Cavitermes</tp:taxon-name-part></tp:taxon-name></italic>, <italic><tp:taxon-name><tp:taxon-name-part taxon-name-part-type="genus" reg="Palmitermes">Palmitermes</tp:taxon-name-part></tp:taxon-name></italic>, <italic><tp:taxon-name><tp:taxon-name-part taxon-name-part-type="genus" reg="Dihoplotermes">Dihoplotermes</tp:taxon-name-part></tp:taxon-name></italic> and <italic><tp:taxon-name><tp:taxon-name-part taxon-name-part-type="genus" reg="Cornicapritermes">Cornicapritermes</tp:taxon-name-part></tp:taxon-name></italic> have mandibles of the soil feeding type, with a broad space between apical and anterior marginal teeth, and reduced molar ridges. The digestive tube of <italic><tp:taxon-name><tp:taxon-name-part taxon-name-part-type="genus" reg="Schievitermes">Schievitermes</tp:taxon-name-part></tp:taxon-name></italic> is similar to that of <italic><tp:taxon-name><tp:taxon-name-part taxon-name-part-type="genus" reg="Planicapritermes">Planicapritermes</tp:taxon-name-part></tp:taxon-name></italic>, but the bilobed apex of the mesenteric part of the mixed segment is distinctive. <italic><tp:taxon-name><tp:taxon-name-part taxon-name-part-type="genus" reg="Neocapritermes">Neocapritermes</tp:taxon-name-part></tp:taxon-name></italic> also possesses two mesenteric lobes, but the mixed segment is shorter and the mesenteric lobes are larger and more widely separated (<xref ref-type="bibr" rid="B5">Constantino 1998</xref>; <xref ref-type="bibr" rid="B1">Almeida-Azevedo et al. 2021</xref>). The enteric valve armature of <italic><tp:taxon-name><tp:taxon-name-part taxon-name-part-type="genus" reg="Schievitermes">Schievitermes</tp:taxon-name-part></tp:taxon-name></italic> is similar to that of <italic><tp:taxon-name><tp:taxon-name-part taxon-name-part-type="genus" reg="Planicapritermes">Planicapritermes</tp:taxon-name-part></tp:taxon-name></italic> (Figs <xref ref-type="fig" rid="F4">10</xref>, <xref ref-type="fig" rid="F4">11</xref>), apart from minor differences in the ornamentation of spiny areas. Cuticular differentiations within P3 of <italic><tp:taxon-name><tp:taxon-name-part taxon-name-part-type="genus" reg="Schievitermes">Schievitermes</tp:taxon-name-part></tp:taxon-name></italic> are intermediate between the long spines and filaments observed in <italic><tp:taxon-name><tp:taxon-name-part taxon-name-part-type="genus" reg="Neocapritermes">Neocapritermes</tp:taxon-name-part></tp:taxon-name></italic> (<xref ref-type="bibr" rid="B12">Noirot 2001</xref>) and the tiny spines present in <italic><tp:taxon-name><tp:taxon-name-part taxon-name-part-type="genus" reg="Planicapritermes">Planicapritermes</tp:taxon-name-part></tp:taxon-name></italic> (<xref ref-type="bibr" rid="B12">Noirot 2001</xref>; Fig. <xref ref-type="fig" rid="F4">14</xref>).</p><fig id="F3" position="float" orientation="portrait"><object-id xmlns:xlink="http://www.w3.org/1999/xlink" content-type="doi" xlink:type="simple">10.3897/zookeys.1125.91124.figure8</object-id><object-id xmlns:xlink="http://www.w3.org/1999/xlink" content-type="arpha" xlink:type="simple">FD4370DE-8D37-5EFE-9155-905FCB1DABA7</object-id><label>Figure 8.</label><caption><p><italic><tp:taxon-name><tp:taxon-name-part taxon-name-part-type="genus" reg="Schievitermes">Schievitermes</tp:taxon-name-part><tp:taxon-name-part taxon-name-part-type="species" reg="globicornis">globicornis</tp:taxon-name-part></tp:taxon-name></italic> sp. nov.: camera lucida drawings of worker gut <italic>in situ</italic>. From left to right: viewed from above, right, below, left. Mesenteron stippled.</p></caption><graphic xmlns:xlink="http://www.w3.org/1999/xlink" xlink:href="zookeys-1125-103_article-91124__-g003.jpg" position="float" orientation="portrait" xlink:type="simple" id="oo_760326.jpg"><uri content-type="original_file" xlink:type="simple">https://binary.pensoft.net/fig/760326</uri></graphic></fig><p>Most workers show signs of dehiscence between metanotum and first abdominal tergite, ranging from a short slit-like aperture bordered by brown sclerotic marks (Fig. <xref ref-type="fig" rid="F5">15</xref>) to a broad opening through which the whole anterior part of the gut protrudes (Figs <xref ref-type="fig" rid="F5">16</xref>, <xref ref-type="fig" rid="F5">17</xref>).</p></tp:treatment-sec><tp:treatment-sec><!--Section generated to contain objects referenced in tp:taxon-treatment.--><fig id="F4" position="float" orientation="portrait"><object-id xmlns:xlink="http://www.w3.org/1999/xlink" content-type="doi" xlink:type="simple">10.3897/zookeys.1125.91124.figures9-14</object-id><object-id xmlns:xlink="http://www.w3.org/1999/xlink" content-type="arpha" xlink:type="simple">800F301E-6691-5A92-9FBE-A95402831AA6</object-id><label>Figures 9–14.</label><caption><p>Proctodeal wall ornaments under phase-contrast illumination <bold>9</bold><italic><tp:taxon-name><tp:taxon-name-part taxon-name-part-type="genus" reg="Schievitermes">Schievitermes</tp:taxon-name-part><tp:taxon-name-part taxon-name-part-type="species" reg="globicornis">globicornis</tp:taxon-name-part></tp:taxon-name></italic> sp. nov., worker enteric valve, spread on slide <bold>10, 11</bold><italic><tp:taxon-name><tp:taxon-name-part taxon-name-part-type="genus" reg="Planicapritermes">Planicapritermes</tp:taxon-name-part><tp:taxon-name-part taxon-name-part-type="species" reg="planiceps">planiceps</tp:taxon-name-part></tp:taxon-name></italic> (Emerson, 1925), worker enteric valve, spread on slide; proximal spiny areas and detail of distal spiny ridges, respectively <bold>12, 13</bold><italic><tp:taxon-name><tp:taxon-name-part taxon-name-part-type="genus" reg="Schievitermes">Schievitermes</tp:taxon-name-part><tp:taxon-name-part taxon-name-part-type="species" reg="globicornis">globicornis</tp:taxon-name-part></tp:taxon-name></italic> sp. nov., ornamentation of worker paunch wall, in bulbous posterior part and narrower anterior section, respectively <bold>14</bold><italic><tp:taxon-name><tp:taxon-name-part taxon-name-part-type="genus" reg="Planicapritermes">Planicapritermes</tp:taxon-name-part><tp:taxon-name-part taxon-name-part-type="species" reg="planiceps">planiceps</tp:taxon-name-part></tp:taxon-name></italic>, ornamentation of worker paunch wall.</p></caption><graphic xmlns:xlink="http://www.w3.org/1999/xlink" xlink:href="zookeys-1125-103_article-91124__-g004.jpg" position="float" orientation="portrait" xlink:type="simple" id="oo_760327.jpg"><uri content-type="original_file" xlink:type="simple">https://binary.pensoft.net/fig/760327</uri></graphic></fig><fig id="F5" position="float" orientation="portrait"><object-id xmlns:xlink="http://www.w3.org/1999/xlink" content-type="doi" xlink:type="simple">10.3897/zookeys.1125.91124.figures15-17</object-id><object-id xmlns:xlink="http://www.w3.org/1999/xlink" content-type="arpha" xlink:type="simple">5E9FE7BC-A3F7-5F3A-A7FC-BF328E624419</object-id><label>Figures 15–17.</label><caption><p>Workers of <italic><tp:taxon-name><tp:taxon-name-part taxon-name-part-type="genus" reg="Schievitermes">Schievitermes</tp:taxon-name-part><tp:taxon-name-part taxon-name-part-type="species" reg="globicornis">globicornis</tp:taxon-name-part></tp:taxon-name></italic> sp. nov. fixed at various stages of abdominal dehiscence <bold>15</bold> linear crack (<italic>arrow</italic>) behind rear margin of metanotum <bold>16</bold> gut protruding through crack <bold>17</bold> anterior part of the gut completely extruded.</p></caption><graphic xmlns:xlink="http://www.w3.org/1999/xlink" xlink:href="zookeys-1125-103_article-91124__-g005.jpg" position="float" orientation="portrait" xlink:type="simple" id="oo_760328.jpg"><uri content-type="original_file" xlink:type="simple">https://binary.pensoft.net/fig/760328</uri></graphic></fig></tp:treatment-sec><ref-list><ref id="B7"><mixed-citation xmlns:xlink="http://www.w3.org/1999/xlink" xlink:type="simple"><person-group><name name-style="western"><surname>Deligne</surname><given-names>J</given-names></name></person-group> (<year>1999</year>) <article-title>Functional morphology and evolution of a carpenter’s plane-like tool in the mandibles of termite workers (<tp:taxon-name><tp:taxon-name-part taxon-name-part-type="class">Insecta</tp:taxon-name-part></tp:taxon-name><tp:taxon-name><tp:taxon-name-part taxon-name-part-type="order">Isoptera</tp:taxon-name-part></tp:taxon-name>).</article-title><source>Belgian Journal of Zoology</source><volume>129</volume>: <fpage>201</fpage>–<lpage>218</lpage>. <ext-link xlink:href="https://biblio.naturalsciences.be/associated_publications/bjz/129-1/bjz_129_deligne_201-218.pdf" ext-link-type="uri" xlink:type="simple">https://biblio.naturalsciences.be/associated_publications/bjz/129-1/bjz_129_deligne_201-218.pdf</ext-link></mixed-citation></ref><ref id="B12"><mixed-citation xmlns:xlink="http://www.w3.org/1999/xlink" xlink:type="simple"><person-group><name name-style="western"><surname>Noirot</surname><given-names>C</given-names></name></person-group> (<year>2001</year>) <article-title>The gut of termites (<tp:taxon-name><tp:taxon-name-part taxon-name-part-type="order">Isoptera</tp:taxon-name-part></tp:taxon-name>). Comparative anatomy, systematics, phylogeny. II. Higher termites (<tp:taxon-name><tp:taxon-name-part taxon-name-part-type="family">Termitidae</tp:taxon-name-part></tp:taxon-name>).</article-title><source>Annales de la Société entomologique de France (Nouvelle Série)</source><volume>37</volume>: <fpage>431</fpage>–<lpage>471</lpage>.</mixed-citation></ref><ref id="B10"><mixed-citation xmlns:xlink="http://www.w3.org/1999/xlink" xlink:type="simple"><person-group><name name-style="western"><surname>Krishna</surname><given-names>K</given-names></name><name name-style="western"><surname>Araujo</surname><given-names>RL</given-names></name></person-group> (<year>1968</year>) <article-title>A revision of the neotropical termite genus <italic><tp:taxon-name><tp:taxon-name-part taxon-name-part-type="genus">Neocapritermes</tp:taxon-name-part></tp:taxon-name></italic> (<tp:taxon-name><tp:taxon-name-part taxon-name-part-type="order">Isoptera</tp:taxon-name-part></tp:taxon-name>, <tp:taxon-name><tp:taxon-name-part taxon-name-part-type="family">Termitidae</tp:taxon-name-part></tp:taxon-name>, <tp:taxon-name><tp:taxon-name-part taxon-name-part-type="subfamily">Termitinae</tp:taxon-name-part></tp:taxon-name>).</article-title><source>Bulletin of the American Museum of Natural History</source><volume>138</volume>: <fpage>83</fpage>–<lpage>130</lpage>. <ext-link xlink:href="https://digitallibrary.amnh.org/handle/2246/1107" ext-link-type="uri" xlink:type="simple">https://digitallibrary.amnh.org/handle/2246/1107</ext-link></mixed-citation></ref><ref id="B4"><mixed-citation xmlns:xlink="http://www.w3.org/1999/xlink" xlink:type="simple"><person-group><name name-style="western"><surname>Constantino</surname><given-names>R</given-names></name></person-group> (<year>1991</year>) <article-title>Notes on <italic><tp:taxon-name><tp:taxon-name-part taxon-name-part-type="genus">Neocapritermes</tp:taxon-name-part></tp:taxon-name></italic> Holmgren, with description of two new species from the Amazon Basin (<tp:taxon-name><tp:taxon-name-part taxon-name-part-type="order">Isoptera</tp:taxon-name-part></tp:taxon-name>, <tp:taxon-name><tp:taxon-name-part taxon-name-part-type="family">Termitidae</tp:taxon-name-part></tp:taxon-name>, <tp:taxon-name><tp:taxon-name-part taxon-name-part-type="subfamily">Termitinae</tp:taxon-name-part></tp:taxon-name>).</article-title><source>Goeldiana Zoologia</source><volume>7</volume>: <fpage>1</fpage>–<lpage>13</lpage>. <ext-link xlink:href="https://repositorio.museu-goeldi.br/handle/mgoeldi/346" ext-link-type="uri" xlink:type="simple">https://repositorio.museu-goeldi.br/handle/mgoeldi/346</ext-link></mixed-citation></ref><ref id="B2"><mixed-citation xmlns:xlink="http://www.w3.org/1999/xlink" xlink:type="simple"><person-group><name name-style="western"><surname>Bandeira</surname><given-names>AG</given-names></name><name name-style="western"><surname>Cancello</surname><given-names>EM</given-names></name></person-group> (<year>1992</year>) <article-title>Four new species of termites (<tp:taxon-name><tp:taxon-name-part taxon-name-part-type="order">Isoptera</tp:taxon-name-part></tp:taxon-name>, <tp:taxon-name><tp:taxon-name-part taxon-name-part-type="family">Termitidae</tp:taxon-name-part></tp:taxon-name>) from the island of Maracá, Roraima, Brazil.</article-title><source>Revista Brasileira de Entomologia</source><volume>36</volume>: <fpage>423</fpage>–<lpage>435</lpage>.</mixed-citation></ref><ref id="B5"><mixed-citation xmlns:xlink="http://www.w3.org/1999/xlink" xlink:type="simple"><person-group><name name-style="western"><surname>Constantino</surname><given-names>R</given-names></name></person-group> (<year>1998</year>) <article-title>Description of a new <italic><tp:taxon-name><tp:taxon-name-part taxon-name-part-type="genus">Planicapritermes</tp:taxon-name-part></tp:taxon-name></italic> from Central Amazonia, with notes on the morphology of the digestive tube of the <italic><tp:taxon-name><tp:taxon-name-part taxon-name-part-type="genus">Neocapritermes</tp:taxon-name-part></tp:taxon-name>–<tp:taxon-name><tp:taxon-name-part taxon-name-part-type="genus">Planicapritermes</tp:taxon-name-part></tp:taxon-name></italic> group (<tp:taxon-name><tp:taxon-name-part taxon-name-part-type="order">Isoptera</tp:taxon-name-part></tp:taxon-name>: <tp:taxon-name><tp:taxon-name-part taxon-name-part-type="family">Termitidae</tp:taxon-name-part></tp:taxon-name>: <tp:taxon-name><tp:taxon-name-part taxon-name-part-type="subfamily">Termitinae</tp:taxon-name-part></tp:taxon-name>).</article-title><source>Sociobiology</source><volume>32</volume>: <fpage>109</fpage>–<lpage>118</lpage>. [Correction (1999). Sociobiology 33: 144.]</mixed-citation></ref><ref id="B1"><mixed-citation xmlns:xlink="http://www.w3.org/1999/xlink" xlink:type="simple"><person-group><name name-style="western"><surname>Almeida-Azevedo</surname><given-names>R</given-names></name><name name-style="western"><surname>Azevedo</surname><given-names>RA</given-names></name><name name-style="western"><surname>Sobral</surname><given-names>R</given-names></name><name name-style="western"><surname>Morais</surname><given-names>JW</given-names></name></person-group> (<year>2021</year>) <article-title>First description of the worker of <italic><tp:taxon-name><tp:taxon-name-part taxon-name-part-type="genus">Planicapritermes</tp:taxon-name-part><tp:taxon-name-part taxon-name-part-type="species">longilabrum</tp:taxon-name-part></tp:taxon-name></italic> with notes on the nest of <italic><tp:taxon-name><tp:taxon-name-part taxon-name-part-type="genus">Planicapritermes</tp:taxon-name-part><tp:taxon-name-part taxon-name-part-type="species">planiceps</tp:taxon-name-part></tp:taxon-name></italic> (<tp:taxon-name><tp:taxon-name-part taxon-name-part-type="suborder">Blattaria</tp:taxon-name-part></tp:taxon-name>: <tp:taxon-name><tp:taxon-name-part taxon-name-part-type="order">Isoptera</tp:taxon-name-part></tp:taxon-name>: <tp:taxon-name><tp:taxon-name-part taxon-name-part-type="family">Termitidae</tp:taxon-name-part></tp:taxon-name>).</article-title><source>Acta Amazonica</source><volume>51</volume>(<issue>1</issue>): <fpage>63</fpage>–<lpage>66</lpage>. <ext-link xlink:href="10.1590/1809-4392202000841" ext-link-type="doi" xlink:type="simple">https://doi.org/10.1590/1809-4392202000841</ext-link></mixed-citation></ref></ref-list></tp:taxon-treatment>
