# Supplementary material for: ﻿Schievitermesglobicornis, a new genus and species of Termitinae (Blattodea, Termitidae) from French Guiana
Source: Zookeys. 2022 Oct 20;1125:103–14. doi: 10.3897/zookeys.1125.91124 (PMC9836540; doi:10.3897/zookeys.1125.91124)
Supplement: XML Treatment for Schievitermes globicornis [file zookeys.1125.91124-treatment2.xml]

<!DOCTYPE tp:taxon-treatment
  PUBLIC "-//TaxonX//DTD Taxonomic Treatment Publishing DTD v0 20100105//EN" "tax-treatment-NSO.dtd">
<tp:taxon-treatment xmlns:tp="http://www.plazi.org/taxpub"><tp:treatment-meta><kwd-group><label>Taxon classification</label><kwd>
              <named-content content-type="kingdom">Animalia</named-content>
            </kwd><kwd>
              <named-content content-type="order">Blattodea</named-content>
            </kwd><kwd>
              <named-content content-type="family">Termitidae</named-content>
            </kwd></kwd-group><mixed-citation publication-type="journal"><person-group><name><surname>Roisin</surname><given-names>Yves</given-names></name></person-group><article-title>﻿<italic><tp:taxon-name><tp:taxon-name-part taxon-name-part-type="genus" reg="Schievitermes">Schievitermes</tp:taxon-name-part><tp:taxon-name-part taxon-name-part-type="species" reg="globicornis">globicornis</tp:taxon-name-part></tp:taxon-name></italic>, a new genus and species of <tp:taxon-name><tp:taxon-name-part taxon-name-part-type="subfamily">Termitinae</tp:taxon-name-part></tp:taxon-name> (<tp:taxon-name><tp:taxon-name-part taxon-name-part-type="order">Blattodea</tp:taxon-name-part></tp:taxon-name>, <tp:taxon-name><tp:taxon-name-part taxon-name-part-type="family">Termitidae</tp:taxon-name-part></tp:taxon-name>) from French Guiana</article-title><source>Zookeys</source><day>20</day><month>10</month><year>2022</year><volume>1125</volume><fpage>103</fpage><lpage>114</lpage><pub-id pub-id-type="doi">10.3897/zookeys.1125.91124</pub-id></mixed-citation></tp:treatment-meta><tp:nomenclature><label>﻿</label><tp:taxon-name>
            <object-id xmlns:xlink="http://www.w3.org/1999/xlink" content-type="arpha" xlink:type="simple">77580EFB-B68C-58F6-A4F4-D02B1E9F7293</object-id>
            <tp:taxon-name-part taxon-name-part-type="genus" reg="Schievitermes">Schievitermes</tp:taxon-name-part>
            <tp:taxon-name-part taxon-name-part-type="species" reg="globicornis">globicornis</tp:taxon-name-part>
            <object-id xmlns:xlink="http://www.w3.org/1999/xlink" content-type="zoobank" xlink:type="simple">https://zoobank.org/6D760044-34C4-47E0-8FB9-C3542473928B</object-id>
          </tp:taxon-name><tp:taxon-status xmlns:xlink="http://www.w3.org/1999/xlink" xlink:type="simple">sp. nov.</tp:taxon-status></tp:nomenclature><tp:treatment-sec sec-type="material" id="SECID0EPKAE"><title>Material examined.</title><p><bold><italic>Holotype</italic></bold>: soldier. French Guiana, Petit Saut Dam Road, Carbet Maman Lézard, <named-content xmlns:xlink="http://www.w3.org/1999/xlink" content-type="dwc:verbatimCoordinates" xlink:type="simple"><named-content content-type="geo-json" specific-use="{&#34;type&#34;:&#34;Point&#34;,&#34;coordinates&#34;:[-52.999200,5.067200]}" id="NCID0E4KAE" xlink:type="simple">05.0672°N, 52.9992°W</named-content></named-content>, from nest among tree roots, 20.i.2012 (coll. Y. Roisin – accession G683). <bold><italic>Paratypes</italic></bold>: soldiers and workers from same colony as holotype. Worker’s mtDNA sequence deposited in GenBank under label <italic><tp:taxon-name><tp:taxon-name-part taxon-name-part-type="genus" reg="Neocapritermes">Neocapritermes</tp:taxon-name-part></tp:taxon-name></italic> sp. H TB-2017 isolate G683, accession <ext-link xmlns:xlink="http://www.w3.org/1999/xlink" ext-link-type="gen" xlink:href="KY224444" xlink:type="simple">KY224444</ext-link> (<xref ref-type="bibr" rid="B3">Bourguignon et al. 2017</xref>). From other colonies than holotype: French Guiana, Laussat (N1 road, PK194), forest on white sands, <named-content xmlns:xlink="http://www.w3.org/1999/xlink" content-type="dwc:verbatimCoordinates" xlink:type="simple"><named-content content-type="geo-json" specific-use="{&#34;type&#34;:&#34;Point&#34;,&#34;coordinates&#34;:[-53.574800,5.469800]}" id="NCID0EYLAE" xlink:type="simple">05.4698°N, 53.5748°W</named-content></named-content>, small nest in rotten stump, with queen, soldiers and workers, 27.i.2020 (coll. Y. Roisin, N. Fontaine, A. Dumortier – accession G20-12); Mana Road (D8, PK1-2), forest on white sands, <named-content xmlns:xlink="http://www.w3.org/1999/xlink" content-type="dwc:verbatimCoordinates" xlink:type="simple"><named-content content-type="geo-json" specific-use="{&#34;type&#34;:&#34;Point&#34;,&#34;coordinates&#34;:[-53.550400,5.512500]}" id="NCID0EAMAE" xlink:type="simple">05.5125°N, 53.5504°W</named-content></named-content>, soldiers and workers in dead wood on the ground, 27.x.2021 (coll. Y. Roisin, N. Fontaine, J. Timmermans – accession G21-54). Type material to be deposited in the Royal Belgian Institute for Natural Sciences, Brussels, Belgium.</p><fig id="F4" position="float" orientation="portrait"><object-id xmlns:xlink="http://www.w3.org/1999/xlink" content-type="doi" xlink:type="simple">10.3897/zookeys.1125.91124.figures9-14</object-id><object-id xmlns:xlink="http://www.w3.org/1999/xlink" content-type="arpha" xlink:type="simple">800F301E-6691-5A92-9FBE-A95402831AA6</object-id><label>Figures 9–14.</label><caption><p>Proctodeal wall ornaments under phase-contrast illumination <bold>9</bold><italic><tp:taxon-name><tp:taxon-name-part taxon-name-part-type="genus" reg="Schievitermes">Schievitermes</tp:taxon-name-part><tp:taxon-name-part taxon-name-part-type="species" reg="globicornis">globicornis</tp:taxon-name-part></tp:taxon-name></italic> sp. nov., worker enteric valve, spread on slide <bold>10, 11</bold><italic><tp:taxon-name><tp:taxon-name-part taxon-name-part-type="genus" reg="Planicapritermes">Planicapritermes</tp:taxon-name-part><tp:taxon-name-part taxon-name-part-type="species" reg="planiceps">planiceps</tp:taxon-name-part></tp:taxon-name></italic> (Emerson, 1925), worker enteric valve, spread on slide; proximal spiny areas and detail of distal spiny ridges, respectively <bold>12, 13</bold><italic><tp:taxon-name><tp:taxon-name-part taxon-name-part-type="genus" reg="Schievitermes">Schievitermes</tp:taxon-name-part><tp:taxon-name-part taxon-name-part-type="species" reg="globicornis">globicornis</tp:taxon-name-part></tp:taxon-name></italic> sp. nov., ornamentation of worker paunch wall, in bulbous posterior part and narrower anterior section, respectively <bold>14</bold><italic><tp:taxon-name><tp:taxon-name-part taxon-name-part-type="genus" reg="Planicapritermes">Planicapritermes</tp:taxon-name-part><tp:taxon-name-part taxon-name-part-type="species" reg="planiceps">planiceps</tp:taxon-name-part></tp:taxon-name></italic>, ornamentation of worker paunch wall.</p></caption><graphic xmlns:xlink="http://www.w3.org/1999/xlink" xlink:href="zookeys-1125-103_article-91124__-g004.jpg" position="float" orientation="portrait" xlink:type="simple" id="oo_760327.jpg"><uri content-type="original_file" xlink:type="simple">https://binary.pensoft.net/fig/760327</uri></graphic></fig></tp:treatment-sec><tp:treatment-sec sec-type="description" id="SECID0EGOAE"><title>Description.</title><p><bold><italic>Imago</italic></bold> (Figs <xref ref-type="fig" rid="F6">18–20</xref>): caste only known from single queen from colony G20-12. This individual was physogastric, with partly depigmented eyes indicating a long underground life. Other body parts were probably of paler pigmentation than in swarming alates as well. Head capsule medium brown, postclypeus, pronotum and other tergites lighter. Antennae broken, 9–11 articles remaining, article 3 narrower and shorter than 2 and 4. Fontanelle hyaline, ovoid, about 45 µm long by 30 µm wide. Head capsule regularly rounded behind. Compound eyes medium-sized, ocelli large, separated from eyes by less than their own width. Pronotum rounded laterally and posteriorly, with a distinct notch behind. Measurements (in mm; numbers between brackets refer to list of measurements proposed by <xref ref-type="bibr" rid="B14">Roonwal 1969</xref>): Head length to anterior margin of postclypeus [8]: 0.770; head width, with eyes [17]: 0.810; head width, between eyes [52]: 0.595; eye maximum diameter [48]: 0.260; ocellus maximum diameter [55]: 0.115; ocellus-eye distance [57]: 0.035; pronotum length [65]: 0.425; pronotum width [68]: 0.635; hind tibia length [85]: 0.820.</p><fig id="F5" position="float" orientation="portrait"><object-id xmlns:xlink="http://www.w3.org/1999/xlink" content-type="doi" xlink:type="simple">10.3897/zookeys.1125.91124.figures15-17</object-id><object-id xmlns:xlink="http://www.w3.org/1999/xlink" content-type="arpha" xlink:type="simple">5E9FE7BC-A3F7-5F3A-A7FC-BF328E624419</object-id><label>Figures 15–17.</label><caption><p>Workers of <italic><tp:taxon-name><tp:taxon-name-part taxon-name-part-type="genus" reg="Schievitermes">Schievitermes</tp:taxon-name-part><tp:taxon-name-part taxon-name-part-type="species" reg="globicornis">globicornis</tp:taxon-name-part></tp:taxon-name></italic> sp. nov. fixed at various stages of abdominal dehiscence <bold>15</bold> linear crack (<italic>arrow</italic>) behind rear margin of metanotum <bold>16</bold> gut protruding through crack <bold>17</bold> anterior part of the gut completely extruded.</p></caption><graphic xmlns:xlink="http://www.w3.org/1999/xlink" xlink:href="zookeys-1125-103_article-91124__-g005.jpg" position="float" orientation="portrait" xlink:type="simple" id="oo_760328.jpg"><uri content-type="original_file" xlink:type="simple">https://binary.pensoft.net/fig/760328</uri></graphic></fig><fig id="F6" position="float" orientation="portrait"><object-id xmlns:xlink="http://www.w3.org/1999/xlink" content-type="doi" xlink:type="simple">10.3897/zookeys.1125.91124.figures18-20</object-id><object-id xmlns:xlink="http://www.w3.org/1999/xlink" content-type="arpha" xlink:type="simple">7B277CFA-9B98-57FA-B92F-839524257B98</object-id><label>Figures 18–20.</label><caption><p>Queen of <italic><tp:taxon-name><tp:taxon-name-part taxon-name-part-type="genus" reg="Schievitermes">Schievitermes</tp:taxon-name-part><tp:taxon-name-part taxon-name-part-type="species" reg="globicornis">globicornis</tp:taxon-name-part></tp:taxon-name></italic> sp. nov. <bold>18</bold> head from above <bold>19</bold> oblique view of head <bold>20</bold> pronotum. The three figures are at the same scale.</p></caption><graphic xmlns:xlink="http://www.w3.org/1999/xlink" xlink:href="zookeys-1125-103_article-91124__-g006.jpg" position="float" orientation="portrait" xlink:type="simple" id="oo_760329.jpg"><uri content-type="original_file" xlink:type="simple">https://binary.pensoft.net/fig/760329</uri></graphic></fig><p><bold><italic>Soldier</italic></bold> (Figs <xref ref-type="fig" rid="F1">1</xref>–<xref ref-type="fig" rid="F2">4</xref>): Head capsule yellow-brown. Mandibles black, turning brown near base. Antennae yellow-brown. Tibial spurs 3:2:2, anterior spur of fore leg about half the length of the other two.</p><p>Measurements of 10 soldiers from three colonies (in mm; numbers between brackets refer to list of measurements proposed by <xref ref-type="bibr" rid="B14">Roonwal 1969</xref>): Total head length, including mandibles (held straight forward in measured individuals) [4]: 2.535–2.775; length of head to lateral base of mandibles [5]: 1.320–1.470; head width [17]: 0.700–0.755; length of left mandible [37]: 1.255–1.330; length of right mandible [37]: 1.205–1.295; length of postmentum along median line [61]: 0.800–0.930; maximum width of postmentum [62]: 0.235–0.280; minimum width of postmentum [63]: 0.145–0.175; pronotum width [68]: 0.470–0.510; length of hind tibia [85]: 0.575–0.635.</p><p><bold><italic>Worker</italic></bold> (Figs <xref ref-type="fig" rid="F2">5</xref>–<xref ref-type="fig" rid="F4">9</xref>, <xref ref-type="fig" rid="F4">12–13</xref>, <xref ref-type="fig" rid="F5">15–17</xref>): Antennae of 13 articles. Tibial spurs 2:2:2. Head width of 20 workers from three colonies: 0.640–0.700 mm.</p></tp:treatment-sec><tp:treatment-sec sec-type="etymology" id="SECID0EDSAE"><title>Etymology.</title><p>from Latin <italic>globus</italic> = globe, sphere, and <italic>cornu</italic> = horn, antenna; the specific epithet refers to the globular shape of the third antennal article of the soldier.</p></tp:treatment-sec><tp:treatment-sec><!--Section generated to contain objects referenced in tp:taxon-treatment.--><fig id="F1" position="float" orientation="portrait"><object-id xmlns:xlink="http://www.w3.org/1999/xlink" content-type="doi" xlink:type="simple">10.3897/zookeys.1125.91124.figures1-3</object-id><object-id xmlns:xlink="http://www.w3.org/1999/xlink" content-type="arpha" xlink:type="simple">9688D05A-0348-505A-A559-8071F664D6DF</object-id><label>Figures 1–3.</label><caption><p><italic><tp:taxon-name><tp:taxon-name-part taxon-name-part-type="genus" reg="Schievitermes">Schievitermes</tp:taxon-name-part><tp:taxon-name-part taxon-name-part-type="species" reg="globicornis">globicornis</tp:taxon-name-part></tp:taxon-name></italic> sp. nov.: soldier head <bold>1</bold> from above <bold>2</bold> from below <bold>3</bold> from left.</p></caption><graphic xmlns:xlink="http://www.w3.org/1999/xlink" xlink:href="zookeys-1125-103_article-91124__-g001.jpg" position="float" orientation="portrait" xlink:type="simple" id="oo_760324.jpg"><uri content-type="original_file" xlink:type="simple">https://binary.pensoft.net/fig/760324</uri></graphic></fig><fig id="F2" position="float" orientation="portrait"><object-id xmlns:xlink="http://www.w3.org/1999/xlink" content-type="doi" xlink:type="simple">10.3897/zookeys.1125.91124.figures4-7</object-id><object-id xmlns:xlink="http://www.w3.org/1999/xlink" content-type="arpha" xlink:type="simple">EF4A6924-8A09-5271-906E-08434DDCB829</object-id><label>Figures 4–7.</label><caption><p><italic><tp:taxon-name><tp:taxon-name-part taxon-name-part-type="genus" reg="Schievitermes">Schievitermes</tp:taxon-name-part><tp:taxon-name-part taxon-name-part-type="species" reg="globicornis">globicornis</tp:taxon-name-part></tp:taxon-name></italic> sp. nov.: <bold>4</bold> labrum of soldier <bold>5</bold> worker mandibles, from above <bold>6</bold> gizzard of worker, complete, spread on slide (phase-contrast illumination) <bold>7</bold> gizzard of worker, detail of pulvillus (phase-contrast illumination).</p></caption><graphic xmlns:xlink="http://www.w3.org/1999/xlink" xlink:href="zookeys-1125-103_article-91124__-g002.jpg" position="float" orientation="portrait" xlink:type="simple" id="oo_760325.jpg"><uri content-type="original_file" xlink:type="simple">https://binary.pensoft.net/fig/760325</uri></graphic></fig></tp:treatment-sec><ref-list><ref id="B3"><mixed-citation xmlns:xlink="http://www.w3.org/1999/xlink" xlink:type="simple"><person-group><name name-style="western"><surname>Bourguignon</surname><given-names>T</given-names></name><name name-style="western"><surname>Lo</surname><given-names>N</given-names></name><name name-style="western"><surname>Šobotník</surname><given-names>J</given-names></name><name name-style="western"><surname>Ho</surname><given-names>SYW</given-names></name><name name-style="western"><surname>Iqbal</surname><given-names>N</given-names></name><name name-style="western"><surname>Coissac</surname><given-names>É</given-names></name><name name-style="western"><surname>Lee</surname><given-names>M</given-names></name><name name-style="western"><surname>Jendryka</surname><given-names>MM</given-names></name><name name-style="western"><surname>Sillam-Dussès</surname><given-names>D</given-names></name><name name-style="western"><surname>Křižková</surname><given-names>B</given-names></name><name name-style="western"><surname>Roisin</surname><given-names>Y</given-names></name><name name-style="western"><surname>Evans</surname><given-names>TA</given-names></name></person-group> (<year>2017</year>) <article-title>Mitochondrial phylogenomics resolves the global spread of higher termites, ecosystem engineers of tropics.</article-title><source>Molecular Biology and Evolution</source><volume>34</volume>: <fpage>589</fpage>–<lpage>597</lpage>. <ext-link xlink:href="10.1093/molbev/msw253" ext-link-type="doi" xlink:type="simple">https://doi.org/10.1093/molbev/msw253</ext-link></mixed-citation></ref><ref id="B14"><mixed-citation xmlns:xlink="http://www.w3.org/1999/xlink" xlink:type="simple"><person-group><name name-style="western"><surname>Roonwal</surname><given-names>ML</given-names></name></person-group> (<year>1969</year>) <article-title>Measurement of termites (<tp:taxon-name><tp:taxon-name-part taxon-name-part-type="order">Isoptera</tp:taxon-name-part></tp:taxon-name>) for taxonomic purposes.</article-title><source>Journal of the Zoological Society of India</source><volume>21</volume>: <fpage>9</fpage>–<lpage>66</lpage>.</mixed-citation></ref></ref-list></tp:taxon-treatment>
